# Supplementary material for: Dual-Emission Fluorescence Probe Based on CdTe Quantum Dots and Rhodamine B for Visual Detection of Mercury and Its Logic Gate Behavior
Source: Micromachines (Basel). 2021 Jun 18;12(6):713. doi: 10.3390/mi12060713 (PMC8234752; doi:10.3390/mi12060713)
Supplement: Supplementary file 1 [file micromachines-12-00713-s001.zip]

Archive with 1 entries (1 files):
- micromachines-1249376-SI.pdf
